# Supplementary material for: The Vascular Flora of Sirente-Velino Regional Park (Abruzzo, Central Italy)
Source: Biology (Basel). 2026 Jul 7;15(13):1093. doi: 10.3390/biology15131093 (PMC13359650; doi:10.3390/biology15131093)
Supplement: Supplementary file 1 [file biology-15-01093-s001.zip]

Archive with 2 entries (2 files):
- Sup. file_Table S1.pdf
- Supp. fileS1.pdf
